# Supplementary material for: Discovery of SOCS7 as a versatile E3 ligase for protein-based degraders
Source: iScience. 2024 Apr 23;27(5):109802. doi: 10.1016/j.isci.2024.109802 (PMC11090907; doi:10.1016/j.isci.2024.109802)
Supplement: Table S1. DNA coding sequences of all constructs, related to STAR Methods [file mmc2.xlsx]

## Sheet: Feuil1
Table S1: DNA coding sequences of all constructs, related to STAR Methods
H2B-GFP-ALFA-KRAS G12V166
ATGCCAGAGCCAGCGAAGTCTGCTCCCGCCCCGAAAAAGGGCTCCAAGAAGGCGGTGACTAAGGCGCAGAAGAAAGGCGG
CAAGAAGCGCAAGCGCAGCCGCAAGGAGAGCTATTCCATCTATGTGTACAAGGTTCTGAAGCAGGTCCACCCTGACACCG
GCATTTCGTCCAAGGCCATGGGCATCATGAATTCGTTTGTGAACGACATTTTCGAGCGCATCGCAGGTGAGGCTTCCCGC
CTGGCGCATTACAACAAGCGCTCGACCATCACCTCCAGGGAGATCCAGACGGCCGTGCGCCTGCTGCTGCCTGGGGAGTT
GGCCAAGCACGCCGTGTCCGAGGGTACTAAGGCCATCACCAAGTACACCAGCGCTAAGGATCCACCGGTCGCCACCATGG
TGAGCAAGGGCGAGGAGCTGTTCACCGGGGTGGTGCCCATCCTGGTCGAGCTGGACGGCGACGTAAACGGCCACAAGTTC
AGCGTGTCCGGCGAGGGCGAGGGCGATGCCACCTACGGCAAGCTGACCCTGAAGTTCATCTGCACCACCGGCAAGCTGCC
CGTGCCCTGGCCCACCCTCGTGACCACCCTGACCTACGGCGTGCAGTGCTTCAGCCGCTACCCCGACCACATGAAGCAGC
ACGACTTCTTCAAGTCCGCCATGCCCGAAGGCTACGTCCAGGAGCGCACCATCTTCTTCAAGGACGACGGCAACTACAAG
ACCCGCGCCGAGGTGAAGTTCGAGGGCGACACCCTGGTGAACCGCATCGAGCTGAAGGGCATCGACTTCAAGGAGGACGG
CAACATCCTGGGGCACAAGCTGGAGTACAACTACAACAGCCACAACGTCTATATCATGGCCGACAAGCAGAAGAACGGCA
TCAAGGTGAACTTCAAGATCCGCCACAACATCGAGGACGGCAGCGTGCAGCTCGCCGACCACTACCAGCAGAACACCCCC
ATCGGCGACGGCCCCGTGCTGCTGCCCGACAACCACTACCTGAGCACCCAGTCCGCCCTGAGCAAAGACCCCAACGAGAA
GCGCGATCACATGGTCCTGCTGGAGTTCGTGACCGCCGCCGGGATCACTCTCGGCATGGACGAGCTGTACAAGGTCGACA
TGCCCAGCAGACTGGAAGAGGAACTGAGACGGAGACTGACCGAGCCTGCGGCCGCTATGACTGAATATAAACTTGTGGTA
GTTGGAGCTGTTGGCGTAGGCAAGAGTGCCTTGACGATACAGCTAATTCAGAATCATTTTGTGGACGAATATGATCCAAC
AATAGAGGATTCCTACAGGAAGCAAGTAGTAATTGATGGAGAAACCTGTCTCTTGGATATTCTCGACACAGCAGGTCAAG
AGGAGTACAGTGCAATGAGGGACCAGTACATGAGGACTGGGGAGGGCTTTCTTTGTGTATTTGCCATAAATAATACTAAA
TCATTTGAAGATATTCACCATTATAGAGAACAAATTAAAAGAGTTAAGGACTCTGAAGATGTACCTATGGTCCTAGTAGG
AAATAAATGTGATTTGCCTTCCAGAACAGTAGACACAAAACAGGCTCAGGACTTAGCAAGAAGTTATGGAATTCCTTTTA
TTGAAACATCAGCAAAGACAAGACAGGGTGTTGATGATGCCTTCTATACATTAGTTCGAGAAATTCGAAAACATTAA
GFP-ALFA-KRASG12V166
ATGGTGAGCAAGGGCGAGGAGCTGTTCACCGGGGTGGTGCCCATCCTGGTCGAGCTGGACGGCGACGTAAACGGCCACAA
GTTCAGCGTGTCCGGCGAGGGCGAGGGCGATGCCACCTACGGCAAGCTGACCCTGAAGTTCATCTGCACCACCGGCAAGC
TGCCCGTGCCCTGGCCCACCCTCGTGACCACCCTGACCTACGGCGTGCAGTGCTTCAGCCGCTACCCCGACCACATGAAG
CAGCACGACTTCTTCAAGTCCGCCATGCCCGAAGGCTACGTCCAGGAGCGCACCATCTTCTTCAAGGACGACGGCAACTA
CAAGACCCGCGCCGAGGTGAAGTTCGAGGGCGACACCCTGGTGAACCGCATCGAGCTGAAGGGCATCGACTTCAAGGAGG
ACGGCAACATCCTGGGGCACAAGCTGGAGTACAACTACAACAGCCACAACGTCTATATCATGGCCGACAAGCAGAAGAAC
GGCATCAAGGTGAACTTCAAGATCCGCCACAACATCGAGGACGGCAGCGTGCAGCTCGCCGACCACTACCAGCAGAACAC
CCCCATCGGCGACGGCCCCGTGCTGCTGCCCGACAACCACTACCTGAGCACCCAGTCCGCCCTGAGCAAAGACCCCAACG
AGAAGCGCGATCACATGGTCCTGCTGGAGTTCGTGACCGCCGCCGGGATCACTCTCGGCATGGACGAGCTGTACAAGGTC
GACATGCCCAGCAGACTGGAAGAGGAACTGAGACGGAGACTGACCGAGCCTGCGGCCGCTATGACTGAATATAAACTTGT
GGTAGTTGGAGCTGTTGGCGTAGGCAAGAGTGCCTTGACGATACAGCTAATTCAGAATCATTTTGTGGACGAATATGATC
CAACAATAGAGGATTCCTACAGGAAGCAAGTAGTAATTGATGGAGAAACCTGTCTCTTGGATATTCTCGACACAGCAGGT
CAAGAGGAGTACAGTGCAATGAGGGACCAGTACATGAGGACTGGGGAGGGCTTTCTTTGTGTATTTGCCATAAATAATAC
TAAATCATTTGAAGATATTCACCATTATAGAGAACAAATTAAAAGAGTTAAGGACTCTGAAGATGTACCTATGGTCCTAG
TAGGAAATAAATGTGATTTGCCTTCCAGAACAGTAGACACAAAACAGGCTCAGGACTTAGCAAGAAGTTATGGAATTCCT
TTTATTGAAACATCAGCAAAGACAAGACAGGGTGTTGATGATGCCTTCTATACATTAGTTCGAGAAATTCGAAAACATTA
A
CDC20-(GGGGS)1-sdAbALFA-FLAG
ATGGCACAATTCGCTTTCGAGAGTGATCTGCACTCATTGCTCCAACTGGATGCTCCCATTCCTAACGCACCGCCTGCAAG
ATGGCAAAGGAAGGCCAAAGAAGCAGCTGGGCCTGCTCCTAGCCCGATGAGGGCTGCCAACCGAAGCCATAGCGCCGGGC
GAACGCCAGGTAGAACTCCAGGAAAGAGCTCTAGTAAGGTGCAAACGACCCCTTCCAAACCAGGGGGAGATAGGTACATC
CCTCACAGGAGTGCCGCCCAGATGGAAGTAGCTTCATTTTTGCTTAGTAAAGAGAACCAGCCCGAGAATAGTCAGACGCC
CACCAAGAAGGAACATCAAAAAGCTTGGGCACTGAACTTGAATGGGTTTGATGTAGAAGAAGCTAAAATTTTGCGGCTTA
GTGGCAAACCCCAGAATGCTCCCGAGGGCTATCAGAATAGACTGAAGGTACTCTATAGTCAAAAAGCAACTCCCGGCTCT
AGCCGCAAGACGTGTCGGTATATACCATCTCTTCCTGACAGAATTTTGGACGCTCCGGAGATACTCGAGGGCGGAGGCGG
ATCTGCGTCCATGGCCGAGGTGCAGCTCCAGGAGAGCGGCGGAGGCCTGGTGCAACCTGGCGGCAGCCTGAGACTGAGCT
GCACCGCTTCTGGCGTGACCATCAGCGCCCTGAACGCTATGGCTATGGGCTGGTATAGACAGGCCCCTGGAGAAAGGCGG
GTGATGGTGGCCGCTGTGTCCGAGCGGGGCAATGCCATGTACCGGGAAAGCGTGCAGGGCAGATTCACCGTTACAAGAGA
TTTTACCAACAAGATGGTCAGCCTGCAGATGGACAACCTGAAGCCCGAGGACACCGCCGTGTACTACTGTCACGTGCTGG
AAGATAGAGTGGACAGCTTCCACGACTACTGGGGCCAGGGAACACAGGTGACAGTGTCCTCTGCGGCCGCAGACTACAAA
GACGACGATGACAAGTAA
FBX38-(GGGGS)1-sdAbALFA-FLAG
ATGGGACCGAGGAAAAAATCTGTCAAAACGTGTATTATGAACAATGAGATTCCCGAGGAAATGACTGCGGACGAAACTAA
AGACTACATGAATCAACTGAGCCATGAAGTGCTTTGTCACATCTTTCGCTATCTGCCCTTGCAAGACATAATGTGCATGG
AGTGTCTCTCTCGCAAGCTGAAAGAGGCTGTGACACTCTACCTTCGCGTTGTGCGCGTCGTAGATCTCGAGGGCGGAGGC
GGATCTGCGTCCATGGCCGAGGTGCAGCTCCAGGAGAGCGGCGGAGGCCTGGTGCAACCTGGCGGCAGCCTGAGACTGAG
CTGCACCGCTTCTGGCGTGACCATCAGCGCCCTGAACGCTATGGCTATGGGCTGGTATAGACAGGCCCCTGGAGAAAGGC
GGGTGATGGTGGCCGCTGTGTCCGAGCGGGGCAATGCCATGTACCGGGAAAGCGTGCAGGGCAGATTCACCGTTACAAGA
GATTTTACCAACAAGATGGTCAGCCTGCAGATGGACAACCTGAAGCCCGAGGACACCGCCGTGTACTACTGTCACGTGCT
GGAAGATAGAGTGGACAGCTTCCACGACTACTGGGGCCAGGGAACACAGGTGACAGTGTCCTCTGCGGCCGCAGACTACA
AAGACGACGATGACAAGTAA
FBXW8-(GGGGS)1-sdAbALFA-FLAG
ATGGATGACTATAGTTTGGACGAATTTCGGAGGCGATGGCAAGAAGAATTGGCCCAGGCTCAGGCACCTAAGAAAAGAAG
ACGACCTGAAGCGGCCGAAAGGCGGGCTAGGAGACCTGAGGTAGGATCTGGTCGAGGCGAACAGGCTAGTGGTGATCCAG
CCTTGGCTCAACGCTTGCTTGAGGGAGCTGGTCGCCCTCCCGCGGCCAGAGCAACTCGCGCTGAGGGGCAGGATGTTGCG
AGCAGATCTAGGAGCCCCTTGGCACGCGAAGGTGCAGGAGGAGGGGAACAGCTCGTGGATCAGCTGATAAGAGACCTGAA
CGAGATGAATGACGTACCGTTTTTTGACATACAACTTCCATATGAGCTGGCCATCAATATTTTCCAATATTTGGATCGGA
AGGAACTTGGCAGGTGTGCGCAAGTCAGCAAAACGTGGAAAGTCATTGCTGAAGACGAAGTTCTTTGGTATCGCCTTTGT
CAACAAGAAGGTCACCTCCCTGATTCCAGTATCTCTGATTATTCATGCTGGAAGCTCATCTTCCAGGAATGCAGAGCAAA
GGAACACATGCTGAGGACTAACTGGAAGAATCTCGAGGGCGGAGGCGGATCTGCGTCCATGGCCGAGGTGCAGCTCCAGG
AGAGCGGCGGAGGCCTGGTGCAACCTGGCGGCAGCCTGAGACTGAGCTGCACCGCTTCTGGCGTGACCATCAGCGCCCTG
AACGCTATGGCTATGGGCTGGTATAGACAGGCCCCTGGAGAAAGGCGGGTGATGGTGGCCGCTGTGTCCGAGCGGGGCAA
TGCCATGTACCGGGAAAGCGTGCAGGGCAGATTCACCGTTACAAGAGATTTTACCAACAAGATGGTCAGCCTGCAGATGG
ACAACCTGAAGCCCGAGGACACCGCCGTGTACTACTGTCACGTGCTGGAAGATAGAGTGGACAGCTTCCACGACTACTGG
GGCCAGGGAACACAGGTGACAGTGTCCTCTGCGGCCGCAGACTACAAAGACGACGATGACAAGTAA
KLHL7-(GGGGS)1-sdAbCtl-FLAG
ATGGCAGCGTCTGGCGTGGAAAAGAGCAGCAAAAAAAAGACGGAGAAGAAATTGGCGGCCAGAGAGGAAGCCAAATTGTT
GGCCGGATTTATGGGCGTCATGAACAATATGCGCAAACAAAAGACCTTGTGTGACGTTATACTCATGGTGCAGGAGCGGA
AAATACCTGCGCATCGCGTCGTTTTGGCGGCTGCGTCTCATTTCTTCAATCTTATGTTTACCACTAATATGCTCGAAAGC
AAATCCTTCGAGGTTGAATTGAAAGACGCGGAACCTGATATTATCGAACAGCTCGTTGAATTCGCATATACCGCTAGAAT
ATCCGTAAACTCAAACAATGTTCAATCCCTCTTGGATGCCGCGAATCAGTACCAAATCGAGCCCGTGAAAAAAATGTGTG
TCGATTTCCTCAAGGAACAGGTAGACGCGAGTAACTGCTTGGGCATAAGTGTCCTTGCAGAGTGTCTCGATTGCCCCGAG
TTGAAAGCCACGGCAGACGATTTCATACACCAACACTTTACCGAGGTTTATAAGACCGACGAATTCCTGCAGTTGGATGT
TAAGCGCGTCACTCACCTGTTGAATCAAGACACGCTCACGGTTAGGGCTGAAGACCAGGTGTACGATGCCGCAGTTAGGT
GGTTGAAATATGACGAGCCGAATAGGCAACCTTTTATGGTGGACATTTTGGCTAAAGTTAGATTTCCTTTGATTAGCAAG
AATTTCTTGTCTAAAACCGTACAGGCCGAGCTCGAGGGCGGAGGCGGATCTGCGTCCATGGCCGAGGTGCAGCTCCAGGA
GAGCGGCGGAGGCCTGGTGCAACCTGGCGGCAGCCTGAGACTGAGCTGCACCGCTTCTGGCGTGACCATCAGCGCCCTGA
ACGCTATGGCTATGGGCTGGTATAGACAGGCCCCTGGAGAAAGGCGGGTGATGGTGGCCGCTGTGGCTAGTGGAGGCAAT
GCCATGTACGATGAAAGCGTGCAGGGCAGATTCACCGTTACAAGAGATTTTACCAACAAGATGGTCAGCCTGCAGATGGA
CAACCTGAAGCCCGAGGACACCGCCGTGTACTACTGTCACGTGCTGGAAGATAGAGTGGACAGCTTCCACGTGTACTGGG
GCCAGGGAACACAGGTGACAGTGTCCTCTGCGGCCGCAGACTACAAAGACGACGATGACAAGTAA
KLHL7-(GGGGS)1-sdAbALFA-FLAG
ATGGCAGCGTCTGGCGTGGAAAAGAGCAGCAAAAAAAAGACGGAGAAGAAATTGGCGGCCAGAGAGGAAGCCAAATTGTT
GGCCGGATTTATGGGCGTCATGAACAATATGCGCAAACAAAAGACCTTGTGTGACGTTATACTCATGGTGCAGGAGCGGA
AAATACCTGCGCATCGCGTCGTTTTGGCGGCTGCGTCTCATTTCTTCAATCTTATGTTTACCACTAATATGCTCGAAAGC
AAATCCTTCGAGGTTGAATTGAAAGACGCGGAACCTGATATTATCGAACAGCTCGTTGAATTCGCATATACCGCTAGAAT
ATCCGTAAACTCAAACAATGTTCAATCCCTCTTGGATGCCGCGAATCAGTACCAAATCGAGCCCGTGAAAAAAATGTGTG
TCGATTTCCTCAAGGAACAGGTAGACGCGAGTAACTGCTTGGGCATAAGTGTCCTTGCAGAGTGTCTCGATTGCCCCGAG
TTGAAAGCCACGGCAGACGATTTCATACACCAACACTTTACCGAGGTTTATAAGACCGACGAATTCCTGCAGTTGGATGT
TAAGCGCGTCACTCACCTGTTGAATCAAGACACGCTCACGGTTAGGGCTGAAGACCAGGTGTACGATGCCGCAGTTAGGT
GGTTGAAATATGACGAGCCGAATAGGCAACCTTTTATGGTGGACATTTTGGCTAAAGTTAGATTTCCTTTGATTAGCAAG
AATTTCTTGTCTAAAACCGTACAGGCCGAGCTCGAGGGCGGAGGCGGATCTGCGTCCATGGCCGAGGTGCAGCTCCAGGA
GAGCGGCGGAGGCCTGGTGCAACCTGGCGGCAGCCTGAGACTGAGCTGCACCGCTTCTGGCGTGACCATCAGCGCCCTGA
ACGCTATGGCTATGGGCTGGTATAGACAGGCCCCTGGAGAAAGGCGGGTGATGGTGGCCGCTGTGTCCGAGCGGGGCAAT
GCCATGTACCGGGAAAGCGTGCAGGGCAGATTCACCGTTACAAGAGATTTTACCAACAAGATGGTCAGCCTGCAGATGGA
CAACCTGAAGCCCGAGGACACCGCCGTGTACTACTGTCACGTGCTGGAAGATAGAGTGGACAGCTTCCACGACTACTGGG
GCCAGGGAACACAGGTGACAGTGTCCTCTGCGGCCGCAGACTACAAAGACGACGATGACAAGTAA
KLHL7-(GGGGS)1-sdAbGFP4-FLAG
ATGGCAGCGTCTGGCGTGGAAAAGAGCAGCAAAAAAAAGACGGAGAAGAAATTGGCGGCCAGAGAGGAAGCCAAATTGTT
GGCCGGATTTATGGGCGTCATGAACAATATGCGCAAACAAAAGACCTTGTGTGACGTTATACTCATGGTGCAGGAGCGGA
AAATACCTGCGCATCGCGTCGTTTTGGCGGCTGCGTCTCATTTCTTCAATCTTATGTTTACCACTAATATGCTCGAAAGC
AAATCCTTCGAGGTTGAATTGAAAGACGCGGAACCTGATATTATCGAACAGCTCGTTGAATTCGCATATACCGCTAGAAT
ATCCGTAAACTCAAACAATGTTCAATCCCTCTTGGATGCCGCGAATCAGTACCAAATCGAGCCCGTGAAAAAAATGTGTG
TCGATTTCCTCAAGGAACAGGTAGACGCGAGTAACTGCTTGGGCATAAGTGTCCTTGCAGAGTGTCTCGATTGCCCCGAG
TTGAAAGCCACGGCAGACGATTTCATACACCAACACTTTACCGAGGTTTATAAGACCGACGAATTCCTGCAGTTGGATGT
TAAGCGCGTCACTCACCTGTTGAATCAAGACACGCTCACGGTTAGGGCTGAAGACCAGGTGTACGATGCCGCAGTTAGGT
GGTTGAAATATGACGAGCCGAATAGGCAACCTTTTATGGTGGACATTTTGGCTAAAGTTAGATTTCCTTTGATTAGCAAG
AATTTCTTGTCTAAAACCGTACAGGCCGAGCTCGAGGGCGGAGGCGGATCTGCGTCCATGGATCAAGTCCAACTGGTGGA
GTCTGGTGGCGCTTTGGTGCAGCCAGGTGGCTCTCTGCGTTTGTCCTGTGCCGCTTCTGGCTTCCCAGTGAACCGCTATT
CCATGCGCTGGTATCGCCAGGCTCCAGGCAAAGAGCGTGAGTGGGTAGCCGGTATGTCCAGCGCGGGTGATCGTAGCTCC
TATGAAGACTCCGTGAAGGGCCGTTTCACCATCAGCCGTGACGATGCCCGTAACACGGTGTATCTGCAAATGAACAGCTT
GAAACCTGAAGATACGGCCGTGTATTACTGTAATGTGAACGTGGGCTTCGAGTATTGGGGCCAAGGCACCCAGGTCACCG
TCTCCAGCGCGGCCGCAGACTACAAAGACGACGATGACAAGTAA
RNF144B-(GGGGS)1-sdAbALFA-FLAG
ATGGGATCTGCTGGACGCCTGCATTATCTCGCCATGACAGCGGAGAATCCTACCCCCGGCGACCTTGCTCCAGCCCCTCT
TATTACGTGTAAACTCTGTCTGTGTGAGCAGTCTCTGGATAAAATGACGACCTTGCAAGAATGCCAATGCATCTTCTGTA
CCGCGTGTCTGAAACAGTACATGCAGTTGGCAATTCGCGAGGGATGCGGGTCTCCGATAACATGCCCTGACATGGTATGT
CTCAATCACGGGACGTTGCAAGAAGCTGAGATCGCTTGCCTGGTTCCAGTCGACCAATTTCAGTTGTACCAAAGACTGAA
GTTCGAGCGGGAAGTACACCTCGATCCCTACAGAACGTGGTGTCCAGTAGCGGACTGCCAGACGGTATGTCCCGTAGCAA
GTTCAGATCCAGGCCAGCCAGTGCTTGTTGAATGTCCTTCCTGCCACCTCAAGTTCTGCTCATGCTGTAAAGACGCTTGG
CATGCAGAGGTTTCTTGTCGGGACTCACAACCAATCGTTCTCCCGACGGAACACAGAGCCCTTTTCGGGACAGACGCAGA
AGCGCCAATCAAGCAGTGTCCAGTATGTCGGGTGTACATCGAAAGAAACGAAGGTTGCGCACAAATGATGTGTAAGAACT
GCAAGCATACCTTTTGCTGGTATTGTCTCCAAAACCTGGACAACGATATTTTCCTTAGACATTACGATAAAGGTCCTTGC
CGAAATAAGTTGGGGCACTCCCGGGCTAGCGTTATGTGGAACAGGACACAAGTACTCGAGGGCGGAGGCGGATCTGCGTC
CATGGCCGAGGTGCAGCTCCAGGAGAGCGGCGGAGGCCTGGTGCAACCTGGCGGCAGCCTGAGACTGAGCTGCACCGCTT
CTGGCGTGACCATCAGCGCCCTGAACGCTATGGCTATGGGCTGGTATAGACAGGCCCCTGGAGAAAGGCGGGTGATGGTG
GCCGCTGTGTCCGAGCGGGGCAATGCCATGTACCGGGAAAGCGTGCAGGGCAGATTCACCGTTACAAGAGATTTTACCAA
CAAGATGGTCAGCCTGCAGATGGACAACCTGAAGCCCGAGGACACCGCCGTGTACTACTGTCACGTGCTGGAAGATAGAG
TGGACAGCTTCCACGACTACTGGGGCCAGGGAACACAGGTGACAGTGTCCTCTGCGGCCGCAGACTACAAAGACGACGAT
GACAAGTAA
VHL-(GGGGS)1-sdAbCtl-FLAG
ATGCCCCGGAGGGCGGAGAACTGGGACGAGGCCGAGGTAGGCGCGGAGGAGGCAGGCGTCGAAGAGTACGGCCCTGAAGA
AGACGGCGGGGAGGAGTCGGGCGCCGAGGAGTCCGGCCCGGAAGAGTCCGGCCCGGAGGAACTGGGCGCCGAGGAGGAGA
TGGAGGCCGGCCGGCCGCGGCCCGTGCTGCGCTCGGTGAACTCGCGCGAGCCCTCCCAGGTCATCTTCTGCAATCGCAGT
CCGCGCGTCGTGCTGCCAGTATGGCTCAACTTCGACGGCGAGCCGCAGCCCTACCCAACGCTGCCGCCTGGCACGGGCCG
CCGCATCCACAGCTACCGAGGTCACCTTTGGCTCTTCAGAGATGCAGGGACACACGATGGGCTTCTGGTTAACCAAACTG
AATTATTTGTGCCATCTCTCAATGTTGACGGACAGCCTATTTTTGCCAATATCACACTGCCAGTGTATACTCTGAAAGAG
CGATGCCTCCAGGTTGTCCGGAGCCTAGTCAAGCCTGAGAATTACAGGAGACTGGACATCGTCAGGTCGCTCTACGAAGA
TCTGGAAGACCACCCAAATGTGCAGAAAGACCTGGAGCGGCTGACACAGGAGCGCATTGCACATCAACGGATGGGAGATC
TCGAGGGCGGAGGCGGATCTGCGTCCATGGCCGAGGTGCAGCTCCAGGAGAGCGGCGGAGGCCTGGTGCAACCTGGCGGC
AGCCTGAGACTGAGCTGCACCGCTTCTGGCGTGACCATCAGCGCCCTGAACGCTATGGCTATGGGCTGGTATAGACAGGC
CCCTGGAGAAAGGCGGGTGATGGTGGCCGCTGTGGCTAGTGGAGGCAATGCCATGTACGATGAAAGCGTGCAGGGCAGAT
TCACCGTTACAAGAGATTTTACCAACAAGATGGTCAGCCTGCAGATGGACAACCTGAAGCCCGAGGACACCGCCGTGTAC
TACTGTCACGTGCTGGAAGATAGAGTGGACAGCTTCCACGTGTACTGGGGCCAGGGAACACAGGTGACAGTGTCCTCTGC
GGCCGCAGACTACAAAGACGACGATGACAAGTAA
VHL-(GGGGS)1-sdAbALFA-FLAG
ATGCCCCGGAGGGCGGAGAACTGGGACGAGGCCGAGGTAGGCGCGGAGGAGGCAGGCGTCGAAGAGTACGGCCCTGAAGA
AGACGGCGGGGAGGAGTCGGGCGCCGAGGAGTCCGGCCCGGAAGAGTCCGGCCCGGAGGAACTGGGCGCCGAGGAGGAGA
TGGAGGCCGGCCGGCCGCGGCCCGTGCTGCGCTCGGTGAACTCGCGCGAGCCCTCCCAGGTCATCTTCTGCAATCGCAGT
CCGCGCGTCGTGCTGCCAGTATGGCTCAACTTCGACGGCGAGCCGCAGCCCTACCCAACGCTGCCGCCTGGCACGGGCCG
CCGCATCCACAGCTACCGAGGTCACCTTTGGCTCTTCAGAGATGCAGGGACACACGATGGGCTTCTGGTTAACCAAACTG
AATTATTTGTGCCATCTCTCAATGTTGACGGACAGCCTATTTTTGCCAATATCACACTGCCAGTGTATACTCTGAAAGAG
CGATGCCTCCAGGTTGTCCGGAGCCTAGTCAAGCCTGAGAATTACAGGAGACTGGACATCGTCAGGTCGCTCTACGAAGA
TCTGGAAGACCACCCAAATGTGCAGAAAGACCTGGAGCGGCTGACACAGGAGCGCATTGCACATCAACGGATGGGAGATC
TCGAGGGCGGAGGCGGATCTGCGTCCATGGCCGAGGTGCAGCTCCAGGAGAGCGGCGGAGGCCTGGTGCAACCTGGCGGC
AGCCTGAGACTGAGCTGCACCGCTTCTGGCGTGACCATCAGCGCCCTGAACGCTATGGCTATGGGCTGGTATAGACAGGC
CCCTGGAGAAAGGCGGGTGATGGTGGCCGCTGTGTCCGAGCGGGGCAATGCCATGTACCGGGAAAGCGTGCAGGGCAGAT
TCACCGTTACAAGAGATTTTACCAACAAGATGGTCAGCCTGCAGATGGACAACCTGAAGCCCGAGGACACCGCCGTGTAC
TACTGTCACGTGCTGGAAGATAGAGTGGACAGCTTCCACGACTACTGGGGCCAGGGAACACAGGTGACAGTGTCCTCTGC
GGCCGCAGACTACAAAGACGACGATGACAAGTAA
VHL-(GGGGS)1-sdAbGFP4-FLAG
ATGCCCCGGAGGGCGGAGAACTGGGACGAGGCCGAGGTAGGCGCGGAGGAGGCAGGCGTCGAAGAGTACGGCCCTGAAGA
AGACGGCGGGGAGGAGTCGGGCGCCGAGGAGTCCGGCCCGGAAGAGTCCGGCCCGGAGGAACTGGGCGCCGAGGAGGAGA
TGGAGGCCGGCCGGCCGCGGCCCGTGCTGCGCTCGGTGAACTCGCGCGAGCCCTCCCAGGTCATCTTCTGCAATCGCAGT
CCGCGCGTCGTGCTGCCAGTATGGCTCAACTTCGACGGCGAGCCGCAGCCCTACCCAACGCTGCCGCCTGGCACGGGCCG
CCGCATCCACAGCTACCGAGGTCACCTTTGGCTCTTCAGAGATGCAGGGACACACGATGGGCTTCTGGTTAACCAAACTG
AATTATTTGTGCCATCTCTCAATGTTGACGGACAGCCTATTTTTGCCAATATCACACTGCCAGTGTATACTCTGAAAGAG
CGATGCCTCCAGGTTGTCCGGAGCCTAGTCAAGCCTGAGAATTACAGGAGACTGGACATCGTCAGGTCGCTCTACGAAGA
TCTGGAAGACCACCCAAATGTGCAGAAAGACCTGGAGCGGCTGACACAGGAGCGCATTGCACATCAACGGATGGGAGATC
TCGAGGGCGGAGGCGGATCTGCGTCCATGGATCAAGTCCAACTGGTGGAGTCTGGTGGCGCTTTGGTGCAGCCAGGTGGC
TCTCTGCGTTTGTCCTGTGCCGCTTCTGGCTTCCCAGTGAACCGCTATTCCATGCGCTGGTATCGCCAGGCTCCAGGCAA
AGAGCGTGAGTGGGTAGCCGGTATGTCCAGCGCGGGTGATCGTAGCTCCTATGAAGACTCCGTGAAGGGCCGTTTCACCA
TCAGCCGTGACGATGCCCGTAACACGGTGTATCTGCAAATGAACAGCTTGAAACCTGAAGATACGGCCGTGTATTACTGT
AATGTGAACGTGGGCTTCGAGTATTGGGGCCAAGGCACCCAGGTCACCGTCTCCAGCGCGGCCGCAGACTACAAAGACGA
CGATGACAAGTAA
FLAG-sdAbALFA-(GGGGS)1-FEM1B
ATGAGCGACTACAAAGACGACGATGACAAGGGCTCCATGGCCGAGGTGCAGCTCCAGGAGAGCGGCGGAGGCCTGGTGCA
ACCTGGCGGCAGCCTGAGACTGAGCTGCACCGCTTCTGGCGTGACCATCAGCGCCCTGAACGCTATGGCTATGGGCTGGT
ATAGACAGGCCCCTGGAGAAAGGCGGGTGATGGTGGCCGCTGTGTCCGAGCGGGGCAATGCCATGTACCGGGAAAGCGTG
CAGGGCAGATTCACCGTTACAAGAGATTTTACCAACAAGATGGTCAGCCTGCAGATGGACAACCTGAAGCCCGAGGACAC
CGCCGTGTACTACTGTCACGTGCTGGAAGATAGAGTGGACAGCTTCCACGACTACTGGGGCCAGGGAACACAGGTGACAG
TGTCCTCTGCGGCCGCAGGCGGAGGCGGATCTGAAGGTCTTATCGTGCGCGAGCGGATATTGGGCGCAGATAACATTGAT
GTAAGTCACCCCATCATTTATCGCGGAGCAGTCTACGCAGATAATATGGAATTTGAACAATGTATCAAGCTGTGGCTGCA
CGCCCTGCACCTCCGGCAAAAGGGAAACCGAAACACTCACAAAGACTTGCTCAGGTTCGCGCAGGTTTTCAGTCAGATGA
TTCATCTTAACGAGACTGTGAAAGCACCGGATATTGAATGTGTGTTGCGATGTTCTGTACTCGAAATTGAGCAGAGTATG
AACAGAGTTAAAAATATAAGCGACGCAGACGTTCATAATGCTATGGACAACTATGAATGCAATCTTTACACGTTTCTCTA
CCTTGTTTGCATTTCCACAAAGACGCAGTGCAGCGAGGAGGATCAGTGTAAGATCAATAAACAGATATATAACTTGATCC
ACCTTGACCCACGCACGAGGGAAGGCTTTACCCTTCTCCACCTTGCAGTGAACAGCAACACTCCAGTGGACGACTTTCAT
ACTAACGACGTATGCAGTTTCCCGAACGCACTTGTCACAAAGCTTTTGCTTGACTGCGGTGCAGAAGTAAATGCAGTGGA
CAATGAAGGTAACTCCGCCCTGCATATTATCGTTCAGTATAACCGGCCAATATCCGATTTTCTCACTCTGCACAGTATCA
TTATCAGTCTGGTTGAGGCCGGTGCACACACCGACATGACCAACAAGCAGAACAAGACCCCCCTTGACAAGAGTACAACT
GGCGTTAGTGAGATACTGCTCAAGACCCAAATGAAAATGAGCCTGAAATGCCTCGCAGCGCGCGCGGTGAGGGCAAATGA
TATAAATTACCAAGACCAGATTCCGAGGACTCTTGAAGAGTTCGTTGGCTTTCACTAA
FLAG-sdAbALFA-(GGGGS)1-RNF144B
ATGAGCGACTACAAAGACGACGATGACAAGGGCTCCATGGCCGAGGTGCAGCTCCAGGAGAGCGGCGGAGGCCTGGTGCA
ACCTGGCGGCAGCCTGAGACTGAGCTGCACCGCTTCTGGCGTGACCATCAGCGCCCTGAACGCTATGGCTATGGGCTGGT
ATAGACAGGCCCCTGGAGAAAGGCGGGTGATGGTGGCCGCTGTGTCCGAGCGGGGCAATGCCATGTACCGGGAAAGCGTG
CAGGGCAGATTCACCGTTACAAGAGATTTTACCAACAAGATGGTCAGCCTGCAGATGGACAACCTGAAGCCCGAGGACAC
CGCCGTGTACTACTGTCACGTGCTGGAAGATAGAGTGGACAGCTTCCACGACTACTGGGGCCAGGGAACACAGGTGACAG
TGTCCTCTGCGGCCGCAGGCGGAGGCGGATCTGGATCTGCTGGACGCCTGCATTATCTCGCCATGACAGCGGAGAATCCT
ACCCCCGGCGACCTTGCTCCAGCCCCTCTTATTACGTGTAAACTCTGTCTGTGTGAGCAGTCTCTGGATAAAATGACGAC
CTTGCAAGAATGCCAATGCATCTTCTGTACCGCGTGTCTGAAACAGTACATGCAGTTGGCAATTCGCGAGGGATGCGGGT
CTCCGATAACATGCCCTGACATGGTATGTCTCAATCACGGGACGTTGCAAGAAGCTGAGATCGCTTGCCTGGTTCCAGTC
GACCAATTTCAGTTGTACCAAAGACTGAAGTTCGAGCGGGAAGTACACCTCGATCCCTACAGAACGTGGTGTCCAGTAGC
GGACTGCCAGACGGTATGTCCCGTAGCAAGTTCAGATCCAGGCCAGCCAGTGCTTGTTGAATGTCCTTCCTGCCACCTCA
AGTTCTGCTCATGCTGTAAAGACGCTTGGCATGCAGAGGTTTCTTGTCGGGACTCACAACCAATCGTTCTCCCGACGGAA
CACAGAGCCCTTTTCGGGACAGACGCAGAAGCGCCAATCAAGCAGTGTCCAGTATGTCGGGTGTACATCGAAAGAAACGA
AGGTTGCGCACAAATGATGTGTAAGAACTGCAAGCATACCTTTTGCTGGTATTGTCTCCAAAACCTGGACAACGATATTT
TCCTTAGACATTACGATAAAGGTCCTTGCCGAAATAAGTTGGGGCACTCCCGGGCTAGCGTTATGTGGAACAGGACACAA
GTATAA
FLAG-sdAbCtl-(GGGGS)1-SOCS7
ATGAGCGACTACAAAGACGACGATGACAAGGGCTCCATGGCCGAGGTGCAGCTCCAGGAGAGCGGCGGAGGCCTGGTGCA
ACCTGGCGGCAGCCTGAGACTGAGCTGCACCGCTTCTGGCGTGACCATCAGCGCCCTGAACGCTATGGCTATGGGCTGGT
ATAGACAGGCCCCTGGAGAAAGGCGGGTGATGGTGGCCGCTGTGGCTAGTGGAGGCAATGCCATGTACGATGAAAGCGTG
CAGGGCAGATTCACCGTTACAAGAGATTTTACCAACAAGATGGTCAGCCTGCAGATGGACAACCTGAAGCCCGAGGACAC
CGCCGTGTACTACTGTCACGTGCTGGAAGATAGAGTGGACAGCTTCCACGTGTACTGGGGCCAGGGAACACAGGTGACAG
TGTCCTCTGCGGCCGCAGGCGGAGGCGGATCTACACCCGTACAACTGCTTTATCCTGTTTCTCGCTTTTCAAATGTGAAG
TCACTGCAACATCTGTGCAGATTCCGAATACGGCAACTGGTTCGCATCGACCATATTCCCGACCTCCCGCTCCCAAAACC
TCTGATCTCTTACATCCGGAAATTCTATTACTACGATCCCCAGGAAGAAGTCTACCTTTCCCTGAAAGAAGCTCAACTGA
TAAGCAAGCAGAAGCAAGAGGTAGAACCCTCCACTTAA
FLAG-sdAbCtl-(GGGGS)2-SOCS7
ATGAGCGACTACAAAGACGACGATGACAAGGGCTCCATGGCCGAGGTGCAGCTCCAGGAGAGCGGCGGAGGCCTGGTGCA
ACCTGGCGGCAGCCTGAGACTGAGCTGCACCGCTTCTGGCGTGACCATCAGCGCCCTGAACGCTATGGCTATGGGCTGGT
ATAGACAGGCCCCTGGAGAAAGGCGGGTGATGGTGGCCGCTGTGGCTAGTGGAGGCAATGCCATGTACGATGAAAGCGTG
CAGGGCAGATTCACCGTTACAAGAGATTTTACCAACAAGATGGTCAGCCTGCAGATGGACAACCTGAAGCCCGAGGACAC
CGCCGTGTACTACTGTCACGTGCTGGAAGATAGAGTGGACAGCTTCCACGTGTACTGGGGCCAGGGAACACAGGTGACAG
TGTCCTCTGCGGCCGCTGGCGGAGGCGGATCTGGCGGCGGAGGATCTGTCGACACACCCGTACAACTGCTTTATCCTGTT
TCTCGCTTTTCAAATGTGAAGTCACTGCAACATCTGTGCAGATTCCGAATACGGCAACTGGTTCGCATCGACCATATTCC
CGACCTCCCGCTCCCAAAACCTCTGATCTCTTACATCCGGAAATTCTATTACTACGATCCCCAGGAAGAAGTCTACCTTT
CCCTGAAAGAAGCTCAACTGATAAGCAAGCAGAAGCAAGAGGTAGAACCCTCCACTTAA
FLAG-sdAbCtl-(GGGGS)3-SOCS7
ATGAGCGACTACAAAGACGACGATGACAAGGGCTCCATGGCCGAGGTGCAGCTCCAGGAGAGCGGCGGAGGCCTGGTGCA
ACCTGGCGGCAGCCTGAGACTGAGCTGCACCGCTTCTGGCGTGACCATCAGCGCCCTGAACGCTATGGCTATGGGCTGGT
ATAGACAGGCCCCTGGAGAAAGGCGGGTGATGGTGGCCGCTGTGGCTAGTGGAGGCAATGCCATGTACGATGAAAGCGTG
CAGGGCAGATTCACCGTTACAAGAGATTTTACCAACAAGATGGTCAGCCTGCAGATGGACAACCTGAAGCCCGAGGACAC
CGCCGTGTACTACTGTCACGTGCTGGAAGATAGAGTGGACAGCTTCCACGTGTACTGGGGCCAGGGAACACAGGTGACAG
TGTCCTCTGCGGCCGCTGGCGGCGGAGGATCTGGGGGCGGAGGAAGTGGGGGAGGGGGCTCTGTCGACACACCCGTACAA
CTGCTTTATCCTGTTTCTCGCTTTTCAAATGTGAAGTCACTGCAACATCTGTGCAGATTCCGAATACGGCAACTGGTTCG
CATCGACCATATTCCCGACCTCCCGCTCCCAAAACCTCTGATCTCTTACATCCGGAAATTCTATTACTACGATCCCCAGG
AAGAAGTCTACCTTTCCCTGAGAGAAGCTCAACTGATAAGCAAGCAGAAGCAAGAGGTAGAACCCTCCACTTAA
FLAG-sdAbALFA-(GGGGS)1-SOCS7
ATGAGCGACTACAAAGACGACGATGACAAGGGCTCCATGGCCGAGGTGCAGCTCCAGGAGAGCGGCGGAGGCCTGGTGCA
ACCTGGCGGCAGCCTGAGACTGAGCTGCACCGCTTCTGGCGTGACCATCAGCGCCCTGAACGCTATGGCTATGGGCTGGT
ATAGACAGGCCCCTGGAGAAAGGCGGGTGATGGTGGCCGCTGTGTCCGAGCGGGGCAATGCCATGTACCGGGAAAGCGTG
CAGGGCAGATTCACCGTTACAAGAGATTTTACCAACAAGATGGTCAGCCTGCAGATGGACAACCTGAAGCCCGAGGACAC
CGCCGTGTACTACTGTCACGTGCTGGAAGATAGAGTGGACAGCTTCCACGACTACTGGGGCCAGGGAACACAGGTGACAG
TGTCCTCTGCGGCCGCAGGCGGAGGCGGATCTACACCCGTACAACTGCTTTATCCTGTTTCTCGCTTTTCAAATGTGAAG
TCACTGCAACATCTGTGCAGATTCCGAATACGGCAACTGGTTCGCATCGACCATATTCCCGACCTCCCGCTCCCAAAACC
TCTGATCTCTTACATCCGGAAATTCTATTACTACGATCCCCAGGAAGAAGTCTACCTTTCCCTGAAAGAAGCTCAACTGA
TAAGCAAGCAGAAGCAAGAGGTAGAACCCTCCACTTAA
FLAG-sdAbALFA-(GGGGS)2-SOCS7
ATGAGCGACTACAAAGACGACGATGACAAGGGCTCCATGGCCGAGGTGCAGCTCCAGGAGAGCGGCGGAGGCCTGGTGCA
ACCTGGCGGCAGCCTGAGACTGAGCTGCACCGCTTCTGGCGTGACCATCAGCGCCCTGAACGCTATGGCTATGGGCTGGT
ATAGACAGGCCCCTGGAGAAAGGCGGGTGATGGTGGCCGCTGTGTCCGAGCGGGGCAATGCCATGTACCGGGAAAGCGTG
CAGGGCAGATTCACCGTTACAAGAGATTTTACCAACAAGATGGTCAGCCTGCAGATGGACAACCTGAAGCCCGAGGACAC
CGCCGTGTACTACTGTCACGTGCTGGAAGATAGAGTGGACAGCTTCCACGACTACTGGGGCCAGGGAACACAGGTGACAG
TGTCCTCTGCGGCCGCTGGCGGAGGCGGATCTGGCGGCGGAGGATCTGTCGACACACCCGTACAACTGCTTTATCCTGTT
TCTCGCTTTTCAAATGTGAAGTCACTGCAACATCTGTGCAGATTCCGAATACGGCAACTGGTTCGCATCGACCATATTCC
CGACCTCCCGCTCCCAAAACCTCTGATCTCTTACATCCGGAAATTCTATTACTACGATCCCCAGGAAGAAGTCTACCTTT
CCCTGAAAGAAGCTCAACTGATAAGCAAGCAGAAGCAAGAGGTAGAACCCTCCACTTAA
FLAG-sdAbALFA-(GGGGS)3-SOCS7
ATGAGCGACTACAAAGACGACGATGACAAGGGCTCCATGGCCGAGGTGCAGCTCCAGGAGAGCGGCGGAGGCCTGGTGCA
ACCTGGCGGCAGCCTGAGACTGAGCTGCACCGCTTCTGGCGTGACCATCAGCGCCCTGAACGCTATGGCTATGGGCTGGT
ATAGACAGGCCCCTGGAGAAAGGCGGGTGATGGTGGCCGCTGTGTCCGAGCGGGGCAATGCCATGTACCGGGAAAGCGTG
CAGGGCAGATTCACCGTTACAAGAGATTTTACCAACAAGATGGTCAGCCTGCAGATGGACAACCTGAAGCCCGAGGACAC
CGCCGTGTACTACTGTCACGTGCTGGAAGATAGAGTGGACAGCTTCCACGACTACTGGGGCCAGGGAACACAGGTGACAG
TGTCCTCTGCGGCCGCTGGCGGCGGAGGATCTGGGGGCGGAGGAAGTGGGGGAGGGGGCTCTGTCGACACACCCGTACAA
CTGCTTTATCCTGTTTCTCGCTTTTCAAATGTGAAGTCACTGCAACATCTGTGCAGATTCCGAATACGGCAACTGGTTCG
CATCGACCATATTCCCGACCTCCCGCTCCCAAAACCTCTGATCTCTTACATCCGGAAATTCTATTACTACGATCCCCAGG
AAGAAGTCTACCTTTCCCTGAAAGAAGCTCAACTGATAAGCAAGCAGAAGCAAGAGGTAGAACCCTCCACTTAA
FLAG-sdAbGFP4-(GGGGS)1-SOCS7
ATGAGCGACTACAAAGACGACGATGACAAGGGCTCCATGGATCAAGTCCAACTGGTGGAGTCTGGTGGCGCTTTGGTGCA
GCCAGGTGGCTCTCTGCGTTTGTCCTGTGCCGCTTCTGGCTTCCCAGTGAACCGCTATTCCATGCGCTGGTATCGCCAGG
CTCCAGGCAAAGAGCGTGAGTGGGTAGCCGGTATGTCCAGCGCGGGTGATCGTAGCTCCTATGAAGACTCCGTGAAGGGC
CGTTTCACCATCAGCCGTGACGATGCCCGTAACACGGTGTATCTGCAAATGAACAGCTTGAAACCTGAAGATACGGCCGT
GTATTACTGTAATGTGAACGTGGGCTTCGAGTATTGGGGCCAAGGCACCCAGGTCACCGTCTCCAGCGCGGCCGCAGGCG
GAGGCGGATCTACACCCGTACAACTGCTTTATCCTGTTTCTCGCTTTTCAAATGTGAAGTCACTGCAACATCTGTGCAGA
TTCCGAATACGGCAACTGGTTCGCATCGACCATATTCCCGACCTCCCGCTCCCAAAACCTCTGATCTCTTACATCCGGAA
ATTCTATTACTACGATCCCCAGGAAGAAGTCTACCTTTCCCTGAAAGAAGCTCAACTGATAAGCAAGCAGAAGCAAGAGG
TAGAACCCTCCACTTAA
FLAG-sdAbGFP4-(GGGGS)2-SOCS7
ATGAGCGACTACAAAGACGACGATGACAAGGGCTCCATGGATCAGGTGCAACTGGTGGAGTCTGGTGGCGCTTTGGTGCA
GCCAGGTGGCTCTCTGCGTTTGTCCTGTGCCGCTTCTGGCTTCCCAGTGAACCGCTATTCCATGCGCTGGTATCGCCAGG
CTCCAGGCAAAGAGCGTGAGTGGGTAGCCGGTATGTCCAGCGCGGGTGATCGTAGCTCCTATGAAGACTCCGTGAAGGGC
CGTTTCACCATCAGCCGTGACGATGCCCGTAACACGGTGTATCTGCAAATGAACAGCTTGAAACCTGAAGATACGGCCGT
GTATTACTGTAATGTGAACGTGGGCTTCGAGTATTGGGGCCAGGGCACCCAGGTCACCGTCAGCAGCGCGGCCGCTGGCG
GAGGCGGATCTGGCGGCGGAGGATCTGTCGACACACCCGTACAACTGCTTTATCCTGTTTCTCGCTTTTCAAATGTGAAG
TCACTGCAACATCTGTGCAGATTCCGAATACGGCAACTGGTTCGCATCGACCATATTCCCGACCTCCCGCTCCCAAAACC
TCTGATCTCTTACATCCGGAAATTCTATTACTACGATCCCCAGGAAGAAGTCTACCTTTCCCTGAAAGAAGCTCAACTGA
TAAGCAAGCAGAAGCAAGAGGTAGAACCCTCCACTTAA
FLAG-sdAbGFP4-(GGGGS)3-SOCS7
ATGAGCGACTACAAAGACGACGATGACAAGGGCTCCATGGATCAGGTGCAACTGGTGGAGTCTGGTGGCGCTTTGGTGCA
GCCAGGTGGCTCTCTGCGTTTGTCCTGTGCCGCTTCTGGCTTCCCAGTGAACCGCTATTCCATGCGCTGGTATCGCCAGG
CTCCAGGCAAAGAGCGTGAGTGGGTAGCCGGTATGTCCAGCGCGGGTGATCGTAGCTCCTATGAAGACTCCGTGAAGGGC
CGTTTCACCATCAGCCGTGACGATGCCCGTAACACGGTGTATCTGCAAATGAACAGCTTGAAACCTGAAGATACGGCCGT
GTATTACTGTAATGTGAACGTGGGCTTCGAGTATTGGGGCCAGGGCACCCAGGTCACCGTCAGCAGCGCGGCCGCTGGCG
GCGGAGGATCTGGGGGCGGAGGAAGTGGGGGAGGGGGCTCTGTCGACACACCCGTACAACTGCTTTATCCTGTTTCTCGC
TTTTCAAATGTGAAGTCACTGCAACATCTGTGCAGATTCCGAATACGGCAACTGGTTCGCATCGACCATATTCCCGACCT
CCCGCTCCCAAAACCTCTGATCTCTTACATCCGGAAATTCTATTACTACGATCCCCAGGAAGAAGTCTACCTTTCCCTGA
AAGAAGCTCAACTGATAAGCAAGCAGAAGCAAGAGGTAGAACCCTCCACTTAA
FLAG-sdAbALFA E-(GGGGS)1-SOCS7
ATGAGCGACTACAAAGACGACGATGACAAGGGCTCCATGGCCGAGGTGCAGCTCCAGGAGAGCGGCGGAGGCCTGGTGCA
ACCTGGCGGCAGCCTGAGACTGAGCTGCACCGCTTCTGGCGTGACCATCAGCGCCCTGAACGCTATGGCTATGGGCTGGT
ATAGACAGGCCCCTGGAGAAAGGCGGGTGATGGTGGCCGCTGTGTCCAGTCGGGGCAATGCCATGTACCGGGAAAGCGTG
CAGGGCAGATTCACCGTTACAAGAGATTTTACCAACAAGATGGTCAGCCTGCAGATGGACAACCTGAAGCCCGAGGACAC
CGCCGTGTACTACTGTCACGTGCTGGAAGATAGAGTGGACAGCTTCCACGACTACTGGGGCCAGGGAACACAGGTGACAG
TGTCCTCTGCGGCCGCAGGCGGAGGCGGATCTACACCCGTACAACTGCTTTATCCTGTTTCTCGCTTTTCAAATGTGAAG
TCACTGCAACATCTGTGCAGATTCCGAATACGGCAACTGGTTCGCATCGACCATATTCCCGACCTCCCGCTCCCAAAACC
TCTGATCTCTTACATCCGGAAATTCTATTACTACGATCCCCAGGAAGAAGTCTACCTTTCCCTGAAAGAAGCTCAACTGA
TAAGCAAGCAGAAGCAAGAGGTAGAACCCTCCACTTAA
FLAG-sdAbALFA SE-(GGGGS)1-SOCS7
ATGAGCGACTACAAAGACGACGATGACAAGGGCTCCATGGCCGAGGTGCAGCTCCAGGAGAGCGGCGGAGGCCTGGTGCA
ACCTGGCGGCAGCCTGAGACTGAGCTGCACCGCTTCTGGCGTGACCATCAGCGCCCTGAACGCTATGGCTATGGGCTGGT
ATAGACAGGCCCCTGGAGAAAGGCGGGTGATGGTGGCCGCTGTGGCTAGTCGGGGCAATGCCATGTACCGGGAAAGCGTG
CAGGGCAGATTCACCGTTACAAGAGATTTTACCAACAAGATGGTCAGCCTGCAGATGGACAACCTGAAGCCCGAGGACAC
CGCCGTGTACTACTGTCACGTGCTGGAAGATAGAGTGGACAGCTTCCACGACTACTGGGGCCAGGGAACACAGGTGACAG
TGTCCTCTGCGGCCGCAGGCGGAGGCGGATCTACACCCGTACAACTGCTTTATCCTGTTTCTCGCTTTTCAAATGTGAAG
TCACTGCAACATCTGTGCAGATTCCGAATACGGCAACTGGTTCGCATCGACCATATTCCCGACCTCCCGCTCCCAAAACC
TCTGATCTCTTACATCCGGAAATTCTATTACTACGATCCCCAGGAAGAAGTCTACCTTTCCCTGAAAGAAGCTCAACTGA
TAAGCAAGCAGAAGCAAGAGGTAGAACCCTCCACTTAA
FLAG-sdAbALFA SER-(GGGGS)1-SOCS7
ATGAGCGACTACAAAGACGACGATGACAAGGGCTCCATGGCCGAGGTGCAGCTCCAGGAGAGCGGCGGAGGCCTGGTGCA
ACCTGGCGGCAGCCTGAGACTGAGCTGCACCGCTTCTGGCGTGACCATCAGCGCCCTGAACGCTATGGCTATGGGCTGGT
ATAGACAGGCCCCTGGAGAAAGGCGGGTGATGGTGGCCGCTGTGGCTAGTGGAGGCAATGCCATGTACCGGGAAAGCGTG
CAGGGCAGATTCACCGTTACAAGAGATTTTACCAACAAGATGGTCAGCCTGCAGATGGACAACCTGAAGCCCGAGGACAC
CGCCGTGTACTACTGTCACGTGCTGGAAGATAGAGTGGACAGCTTCCACGACTACTGGGGCCAGGGAACACAGGTGACAG
TGTCCTCTGCGGCCGCAGGCGGAGGCGGATCTACACCCGTACAACTGCTTTATCCTGTTTCTCGCTTTTCAAATGTGAAG
TCACTGCAACATCTGTGCAGATTCCGAATACGGCAACTGGTTCGCATCGACCATATTCCCGACCTCCCGCTCCCAAAACC
TCTGATCTCTTACATCCGGAAATTCTATTACTACGATCCCCAGGAAGAAGTCTACCTTTCCCTGAAAGAAGCTCAACTGA
TAAGCAAGCAGAAGCAAGAGGTAGAACCCTCCACTTAA
FLAG-sdAbALFA SERR-(GGGGS)1-SOCS7
ATGAGCGACTACAAAGACGACGATGACAAGGGCTCCATGGCCGAGGTGCAGCTCCAGGAGAGCGGCGGAGGCCTGGTGCA
ACCTGGCGGCAGCCTGAGACTGAGCTGCACCGCTTCTGGCGTGACCATCAGCGCCCTGAACGCTATGGCTATGGGCTGGT
ATAGACAGGCCCCTGGAGAAAGGCGGGTGATGGTGGCCGCTGTGGCTAGTGGAGGCAATGCCATGTACGATGAAAGCGTG
CAGGGCAGATTCACCGTTACAAGAGATTTTACCAACAAGATGGTCAGCCTGCAGATGGACAACCTGAAGCCCGAGGACAC
CGCCGTGTACTACTGTCACGTGCTGGAAGATAGAGTGGACAGCTTCCACGACTACTGGGGCCAGGGAACACAGGTGACAG
TGTCCTCTGCGGCCGCAGGCGGAGGCGGATCTACACCCGTACAACTGCTTTATCCTGTTTCTCGCTTTTCAAATGTGAAG
TCACTGCAACATCTGTGCAGATTCCGAATACGGCAACTGGTTCGCATCGACCATATTCCCGACCTCCCGCTCCCAAAACC
TCTGATCTCTTACATCCGGAAATTCTATTACTACGATCCCCAGGAAGAAGTCTACCTTTCCCTGAAAGAAGCTCAACTGA
TAAGCAAGCAGAAGCAAGAGGTAGAACCCTCCACTTAA
SOCS7-(GGGGS)1-sdAbCtl-FLAG
ATGTCTACACCCGTACAACTGCTTTATCCTGTTTCTCGCTTTTCAAATGTGAAGTCACTGCAACATCTGTGCAGATTCCG
AATACGGCAACTGGTTCGCATCGACCATATTCCCGACCTCCCGCTCCCAAAACCTCTGATCTCTTACATCCGGAAATTCT
ATTACTACGATCCCCAGGAAGAAGTCTACCTTTCCCTGAAAGAAGCTCAACTGATAAGCAAGCAGAAGCAAGAGGTAGAA
CCCTCCACTCTCGAGGGCGGAGGCGGATCTGCGTCCATGGCCGAGGTGCAGCTCCAGGAGAGCGGCGGAGGCCTGGTGCA
ACCTGGCGGCAGCCTGAGACTGAGCTGCACCGCTTCTGGCGTGACCATCAGCGCCCTGAACGCTATGGCTATGGGCTGGT
ATAGACAGGCCCCTGGAGAAAGGCGGGTGATGGTGGCCGCTGTGGCTAGTGGAGGCAATGCCATGTACGATGAAAGCGTG
CAGGGCAGATTCACCGTTACAAGAGATTTTACCAACAAGATGGTCAGCCTGCAGATGGACAACCTGAAGCCCGAGGACAC
CGCCGTGTACTACTGTCACGTGCTGGAAGATAGAGTGGACAGCTTCCACGTGTACTGGGGCCAGGGAACACAGGTGACAG
TGTCCTCTGCGGCCGCAGACTACAAAGACGACGATGACAAGTAA
SOCS7-(GGGGS)1-sdAbALFA-FLAG
ATGTCTACACCCGTACAACTGCTTTATCCTGTTTCTCGCTTTTCAAATGTGAAGTCACTGCAACATCTGTGCAGATTCCG
AATACGGCAACTGGTTCGCATCGACCATATTCCCGACCTCCCGCTCCCAAAACCTCTGATCTCTTACATCCGGAAATTCT
ATTACTACGATCCCCAGGAAGAAGTCTACCTTTCCCTGAAAGAAGCTCAACTGATAAGCAAGCAGAAGCAAGAGGTAGAA
CCCTCCACTCTCGAGGGCGGAGGCGGATCTGCGTCCATGGCCGAGGTGCAGCTCCAGGAGAGCGGCGGAGGCCTGGTGCA
ACCTGGCGGCAGCCTGAGACTGAGCTGCACCGCTTCTGGCGTGACCATCAGCGCCCTGAACGCTATGGCTATGGGCTGGT
ATAGACAGGCCCCTGGAGAAAGGCGGGTGATGGTGGCCGCTGTGTCCGAGCGGGGCAATGCCATGTACCGGGAAAGCGTG
CAGGGCAGATTCACCGTTACAAGAGATTTTACCAACAAGATGGTCAGCCTGCAGATGGACAACCTGAAGCCCGAGGACAC
CGCCGTGTACTACTGTCACGTGCTGGAAGATAGAGTGGACAGCTTCCACGACTACTGGGGCCAGGGAACACAGGTGACAG
TGTCCTCTGCGGCCGCAGACTACAAAGACGACGATGACAAGTAA
SOCS7-(GGGGS)1-sdAbGFP4-FLAG
ATGTCTACACCCGTACAACTGCTTTATCCTGTTTCTCGCTTTTCAAATGTGAAGTCACTGCAACATCTGTGCAGATTCCG
AATACGGCAACTGGTTCGCATCGACCATATTCCCGACCTCCCGCTCCCAAAACCTCTGATCTCTTACATCCGGAAATTCT
ATTACTACGATCCCCAGGAAGAAGTCTACCTTTCCCTGAAAGAAGCTCAACTGATAAGCAAGCAGAAGCAAGAGGTAGAA
CCCTCCACTCTCGAGGGCGGAGGCGGATCTGCGTCCATGGATCAAGTCCAACTGGTGGAGTCTGGTGGCGCTTTGGTGCA
GCCAGGTGGCTCTCTGCGTTTGTCCTGTGCCGCTTCTGGCTTCCCAGTGAACCGCTATTCCATGCGCTGGTATCGCCAGG
CTCCAGGCAAAGAGCGTGAGTGGGTAGCCGGTATGTCCAGCGCGGGTGATCGTAGCTCCTATGAAGACTCCGTGAAGGGC
CGTTTCACCATCAGCCGTGACGATGCCCGTAACACGGTGTATCTGCAAATGAACAGCTTGAAACCTGAAGATACGGCCGT
GTATTACTGTAATGTGAACGTGGGCTTCGAGTATTGGGGCCAAGGCACCCAGGTCACCGTCTCCAGCGCGGCCGCAGACT
ACAAAGACGACGATGACAAGTAA
FLAG-sdAbCtl-(GGGGS)1-SPOP
ATGAGCGACTACAAAGACGACGATGACAAGGGCTCCATGGCCGAGGTGCAGCTCCAGGAGAGCGGCGGAGGCCTGGTGCA
ACCTGGCGGCAGCCTGAGACTGAGCTGCACCGCTTCTGGCGTGACCATCAGCGCCCTGAACGCTATGGCTATGGGCTGGT
ATAGACAGGCCCCTGGAGAAAGGCGGGTGATGGTGGCCGCTGTGGCTAGTGGAGGCAATGCCATGTACGATGAAAGCGTG
CAGGGCAGATTCACCGTTACAAGAGATTTTACCAACAAGATGGTCAGCCTGCAGATGGACAACCTGAAGCCCGAGGACAC
CGCCGTGTACTACTGTCACGTGCTGGAAGATAGAGTGGACAGCTTCCACGTGTACTGGGGCCAGGGAACACAGGTGACAG
TGTCCTCTGCGGCCGCAGGCGGAGGCGGATCTTCTGTCAACATTTCTGGCCAGAATACCATGAACATGGTAAAGGTTCCT
GAGTGCCGGCTGGCAGATGAGTTAGGAGGACTGTGGGAGAATTCCCGGTTCACAGACTGCTGCTTGTGTGTTGCCGGCCA
GGAATTCCAGGCTCACAAGGCTATCTTAGCAGCTCGTTCTCCGGTTTTTAGTGCCATGTTTGAACATGAAATGGAGGAGA
GCAAAAAGAATCGAGTTGAAATCAATGATGTGGAGCCTGAAGTTTTTAAGGAAATGATGTGCTTCATTTACACGGGGAAG
GCTCCAAACCTCGACAAAATGGCTGATGATTTGCTGGCAGCTGCTGACAAGTATGCCCTGGAGCGCTTAAAGGTCATGTG
TGAGGATGCCCTCTGCAGTAACCTGTCCGTGGAGAACGCTGCAGAAATTCTCATCCTGGCCGACCTCCACAGTGCAGATC
AGTTGAAAACTCAGGCAGTGGATTTCATCAACTATCATGCTTCGGATGTCTTGGAGACCTCTGGGTGGAAGTCAATGGTG
GTGTCACATCCCCACTTGGTGGCTGAGGCATACCGCTCTCTGGCTTCAGCACAGTGCCCTTTTCTGGGACCCCCACGCAA
ACGCCTGAAGCAATCCTAA
FLAG-sdAbALFA-(GGGGS)1-SPOP
ATGAGCGACTACAAAGACGACGATGACAAGGGCTCCATGGCCGAGGTGCAGCTCCAGGAGAGCGGCGGAGGCCTGGTGCA
ACCTGGCGGCAGCCTGAGACTGAGCTGCACCGCTTCTGGCGTGACCATCAGCGCCCTGAACGCTATGGCTATGGGCTGGT
ATAGACAGGCCCCTGGAGAAAGGCGGGTGATGGTGGCCGCTGTGTCCGAGCGGGGCAATGCCATGTACCGGGAAAGCGTG
CAGGGCAGATTCACCGTTACAAGAGATTTTACCAACAAGATGGTCAGCCTGCAGATGGACAACCTGAAGCCCGAGGACAC
CGCCGTGTACTACTGTCACGTGCTGGAAGATAGAGTGGACAGCTTCCACGACTACTGGGGCCAGGGAACACAGGTGACAG
TGTCCTCTGCGGCCGCAGGCGGAGGCGGATCTTCTGTCAACATTTCTGGCCAGAATACCATGAACATGGTAAAGGTTCCT
GAGTGCCGGCTGGCAGATGAGTTAGGAGGACTGTGGGAGAATTCCCGGTTCACAGACTGCTGCTTGTGTGTTGCCGGCCA
GGAATTCCAGGCTCACAAGGCTATCTTAGCAGCTCGTTCTCCGGTTTTTAGTGCCATGTTTGAACATGAAATGGAGGAGA
GCAAAAAGAATCGAGTTGAAATCAATGATGTGGAGCCTGAAGTTTTTAAGGAAATGATGTGCTTCATTTACACGGGGAAG
GCTCCAAACCTCGACAAAATGGCTGATGATTTGCTGGCAGCTGCTGACAAGTATGCCCTGGAGCGCTTAAAGGTCATGTG
TGAGGATGCCCTCTGCAGTAACCTGTCCGTGGAGAACGCTGCAGAAATTCTCATCCTGGCCGACCTCCACAGTGCAGATC
AGTTGAAAACTCAGGCAGTGGATTTCATCAACTATCATGCTTCGGATGTCTTGGAGACCTCTGGGTGGAAGTCAATGGTG
GTGTCACATCCCCACTTGGTGGCTGAGGCATACCGCTCTCTGGCTTCAGCACAGTGCCCTTTTCTGGGACCCCCACGCAA
ACGCCTGAAGCAATCCTAA
FLAG-sdAbGFP4-(GGGGS)1-SPOP
ATGAGCGACTACAAAGACGACGATGACAAGGGCTCCATGGATCAAGTCCAACTGGTGGAGTCTGGTGGCGCTTTGGTGCA
GCCAGGTGGCTCTCTGCGTTTGTCCTGTGCCGCTTCTGGCTTCCCAGTGAACCGCTATTCCATGCGCTGGTATCGCCAGG
CTCCAGGCAAAGAGCGTGAGTGGGTAGCCGGTATGTCCAGCGCGGGTGATCGTAGCTCCTATGAAGACTCCGTGAAGGGC
CGTTTCACCATCAGCCGTGACGATGCCCGTAACACGGTGTATCTGCAAATGAACAGCTTGAAACCTGAAGATACGGCCGT
GTATTACTGTAATGTGAACGTGGGCTTCGAGTATTGGGGCCAAGGCACCCAGGTCACCGTCTCCAGCGCGGCCGCAGGCG
GAGGCGGATCTTCTGTCAACATTTCTGGCCAGAATACCATGAACATGGTAAAGGTTCCTGAGTGCCGGCTGGCAGATGAG
TTAGGAGGACTGTGGGAGAATTCCCGGTTCACAGACTGCTGCTTGTGTGTTGCCGGCCAGGAATTCCAGGCTCACAAGGC
TATCTTAGCAGCTCGTTCTCCGGTTTTTAGTGCCATGTTTGAACATGAAATGGAGGAGAGCAAAAAGAATCGAGTTGAAA
TCAATGATGTGGAGCCTGAAGTTTTTAAGGAAATGATGTGCTTCATTTACACGGGGAAGGCTCCAAACCTCGACAAAATG
GCTGATGATTTGCTGGCAGCTGCTGACAAGTATGCCCTGGAGCGCTTAAAGGTCATGTGTGAGGATGCCCTCTGCAGTAA
CCTGTCCGTGGAGAACGCTGCAGAAATTCTCATCCTGGCCGACCTCCACAGTGCAGATCAGTTGAAAACTCAGGCAGTGG
ATTTCATCAACTATCATGCTTCGGATGTCTTGGAGACCTCTGGGTGGAAGTCAATGGTGGTGTCACATCCCCACTTGGTG
GCTGAGGCATACCGCTCTCTGGCTTCAGCACAGTGCCCTTTTCTGGGACCCCCACGCAAACGCCTGAAGCAATCCTAA
FLAG-sdAbCtl-(GGGGS)1-UBOX
ATGAGCGACTACAAAGACGACGATGACAAGGGCTCCATGGCCGAGGTGCAGCTCCAGGAGAGCGGCGGAGGCCTGGTGCA
ACCTGGCGGCAGCCTGAGACTGAGCTGCACCGCTTCTGGCGTGACCATCAGCGCCCTGAACGCTATGGCTATGGGCTGGT
ATAGACAGGCCCCTGGAGAAAGGCGGGTGATGGTGGCCGCTGTGGCTAGTGGAGGCAATGCCATGTACGATGAAAGCGTG
CAGGGCAGATTCACCGTTACAAGAGATTTTACCAACAAGATGGTCAGCCTGCAGATGGACAACCTGAAGCCCGAGGACAC
CGCCGTGTACTACTGTCACGTGCTGGAAGATAGAGTGGACAGCTTCCACGTGTACTGGGGCCAGGGAACACAGGTGACAG
TGTCCTCTGCGGCCGCAGGCGGAGGCGGATCTCGCCTGAATTTTGGAGACGATATTCCTTCTGCGCTCAGAATCGCTAAA
AAGAAGAGATGGAATAGTATTGAAGAGAGGCGCATCCACCAAGAGAGTGAGCTTCACTCCTACTTGAGTAGGCTGATTGC
TGCCGAAAGAGAACGAGAACTTGAGGAGTGCCAACGAAATCATGAGGGCGACGAAGACGACTCACACGTAAGAGCCCAAC
AGGCTTGCATCGAAGCCAAGCACGACAAATACATGGCGGACATGGACGAACTTTTTAGTCAAGTTGACGAAAAACGCAAA
AAGCGCGATATACCGGATTACCTTTGCGGTAAGATTTCTTTCGAGCTGATGCGCGAACCGTGCATTACACCTAGCGGGAT
CACGTACGACCGCAAAGACATTGAGGAACACTTGCAACGGGTTGGGCACTTCGATCCTGTGACACGGTCACCGTTGACTC
AAGAACAACTCATACCGAACTTGGCAATGAAGGAGGTCATCGATGCTTTCATTTCTGAGAATGGCTGGGTCGAGGACTAT
GGATCCTAA
FLAG-sdAbALFA-(GGGGS)1-UBOX
ATGAGCGACTACAAAGACGACGATGACAAGGGCTCCATGGCCGAGGTGCAGCTCCAGGAGAGCGGCGGAGGCCTGGTGCA
ACCTGGCGGCAGCCTGAGACTGAGCTGCACCGCTTCTGGCGTGACCATCAGCGCCCTGAACGCTATGGCTATGGGCTGGT
ATAGACAGGCCCCTGGAGAAAGGCGGGTGATGGTGGCCGCTGTGTCCGAGCGGGGCAATGCCATGTACCGGGAAAGCGTG
CAGGGCAGATTCACCGTTACAAGAGATTTTACCAACAAGATGGTCAGCCTGCAGATGGACAACCTGAAGCCCGAGGACAC
CGCCGTGTACTACTGTCACGTGCTGGAAGATAGAGTGGACAGCTTCCACGTGTACTGGGGCCAGGGAACACAGGTGACAG
TGTCCTCTGCGGCCGCAGGCGGAGGCGGATCTCGCCTGAATTTTGGAGACGATATTCCTTCTGCGCTCAGAATCGCTAAA
AAGAAGAGATGGAATAGTATTGAAGAGAGGCGCATCCACCAAGAGAGTGAGCTTCACTCCTACTTGAGTAGGCTGATTGC
TGCCGAAAGAGAACGAGAACTTGAGGAGTGCCAACGAAATCATGAGGGCGACGAAGACGACTCACACGTAAGAGCCCAAC
AGGCTTGCATCGAAGCCAAGCACGACAAATACATGGCGGACATGGACGAACTTTTTAGTCAAGTTGACGAAAAACGCAAA
AAGCGCGATATACCGGATTACCTTTGCGGTAAGATTTCTTTCGAGCTGATGCGCGAACCGTGCATTACACCTAGCGGGAT
CACGTACGACCGCAAAGACATTGAGGAACACTTGCAACGGGTTGGGCACTTCGATCCTGTGACACGGTCACCGTTGACTC
AAGAACAACTCATACCGAACTTGGCAATGAAGGAGGTCATCGATGCTTTCATTTCTGAGAATGGCTGGGTCGAGGACTAT
GGATCCTAA
FLAG-sdAbGFP4-(GGGGS)1-UBOX
ATGAGCGACTACAAAGACGACGATGACAAGGGCTCCATGGATCAGGTGCAACTGGTGGAGTCTGGTGGCGCTTTGGTGCA
GCCAGGTGGCTCTCTGCGTTTGTCCTGTGCCGCTTCTGGCTTCCCAGTGAACCGCTATTCCATGCGCTGGTATCGCCAGG
CTCCAGGCAAAGAGCGTGAGTGGGTAGCCGGTATGTCCAGCGCGGGTGATCGTAGCTCCTATGAAGACTCCGTGAAGGGC
CGTTTCACCATCAGCCGTGACGATGCCCGTAACACGGTGTATCTGCAAATGAACAGCTTGAAACCTGAAGATACGGCCGT
GTATTACTGTAATGTGAACGTGGGCTTCGAGTATTGGGGCCAGGGCACCCAGGTCACCGTCAGCAGCGCGGCCGCAGGCG
GAGGCGGATCTCGCCTGAATTTTGGAGACGATATTCCTTCTGCGCTCAGAATCGCTAAAAAGAAGAGATGGAATAGTATT
GAAGAGAGGCGCATCCACCAAGAGAGTGAGCTTCACTCCTACTTGAGTAGGCTGATTGCTGCCGAAAGAGAACGAGAACT
TGAGGAGTGCCAACGAAATCATGAGGGCGACGAAGACGACTCACACGTAAGAGCCCAACAGGCTTGCATCGAAGCCAAGC
ACGACAAATACATGGCGGACATGGACGAACTTTTTAGTCAAGTTGACGAAAAACGCAAAAAGCGCGATATACCGGATTAC
CTTTGCGGTAAGATTTCTTTCGAGCTGATGCGCGAACCGTGCATTACACCTAGCGGGATCACGTACGACCGCAAAGACAT
TGAGGAACACTTGCAACGGGTTGGGCACTTCGATCCTGTGACACGGTCACCGTTGACTCAAGAACAACTCATACCGAACT
TGGCAATGAAGGAGGTCATCGATGCTTTCATTTCTGAGAATGGCTGGGTCGAGGACTATGGATCCTAA
FLAG-K19-(GGGGS)1-SOCS7
ATGAGCGACTACAAAGACGACGATGACAAGGGCTCCATGGATCTGGGAAAAAAACTGCTGGAAGCCGCGCGTGCCGGGCA
GGACGATGAGGTCCGTATTCTTATGGCGAATGGTGCAGATGTTAACGCGAGCGATCGCGGGGGTGGCACGCCGCTGCACC
TGGCAGCGGCAGGGGGTCACCTCGAAATTGTGGAAGTGCTGTTGAAGCGCGGTGCAGATGTTAGCGCGGCAGATCTGCAC
GGTCAATCGCCGCTGCATCTGGCAGCGATGGTCGGCCACCTCGAAATTGTGGAAGTGCTGTTGAAGTACGGTGCAGATGT
TAACGCGAAAGATACGATGGGTGCAACGCCGCTGCACCTGGCAGCGCGAAGCGGTCACCTCGAAATTGTGGAAGAGCTGT
TGAAGAACGGTGCAGATATGAATGCTCAGGATAAGTTTGGCAAAACCACGTTTGATATCTCCACTGATAATGGCAACGAA
GATTTAGCGGAAATCCTGCAGAAACTGGCGGCCGCAGGCGGAGGCGGATCTACACCCGTACAACTGCTTTATCCTGTTTC
TCGCTTTTCAAATGTGAAGTCACTGCAACATCTGTGCAGATTCCGAATACGGCAACTGGTTCGCATCGACCATATTCCCG
ACCTCCCGCTCCCAAAACCTCTGATCTCTTACATCCGGAAATTCTATTACTACGATCCCCAGGAAGAAGTCTACCTTTCC
CTGAAAGAAGCTCAACTGATAAGCAAGCAGAAGCAAGAGGTAGAACCCTCCACTTAA
FLAG-K19dm-(GGGGS)1-SOCS7
ATGAGCGACTACAAAGACGACGATGACAAGGGCTCCATGGATCTGGGAAAAAAACTGCTGGAAGCCGCGCGTGCCGGGCA
GGACGATGAGGTCCGTATTCTTATGGCGAATGGTGCAGATGTTAACGCGAGCGATCGCGGGGGTGGCACGCCGCTGCACC
TGGCAGCGGCAGGGGGTCACCTCGAAATTGTGGAAGTGCTGTTGAAGCGCGGTGCAGATGTTAGCGCGGCAGATCTGCAC
GGTCAATCGCCGCTGCATCTGGCAGCGATGGTCGGCCACCTCGAAATTGTGGAAGTGCTGTTGAAGTACGGTGCAGATGT
TAACGCGAAAGATACGATGGGTGCAACGCCGCTGCACCTGGCAGCGCGAAGCGGTCACCTCGAAATTGTGGAAGAGCTGT
TGAAGAACGGTGCAGATATGAATGCTCAGGATAAGTTTGGCAAAACCACGTTTGATATCTCCACTGATAATGGCAACGAA
GATTTAGCGGAAATCCTGCAGAAACTGGCGGCCGCAGGCGGAGGCGGATCTACACCCGTACAACTGCTTTATCCTGTTTC
TCGCTTTTCAAATGTGAAGTCACTGCAACATCTGTGCAGATTCCGAATACGGCAACTGGTTCGCATCGACCATATTCCCG
ACCTCCCGCTCCCAAAACCTCTGATCTCTTACATCCGGAAATTCTATTACTACGATCCCCAGGAAGAAGTCTACCTTTCC
CTGAAAGAAGCTCAACTGATAAGCAAGCAGAAGCAAGAGGTAGAACCCTCCACTTAA
